# Supplementary material for: Investigation on the characteristics and mechanisms of ACE inhibitory peptides by a thorough analysis of all 8000 tripeptides via binding free energy calculation
Source: Food Sci Nutr. 2021 May 3;9(6):2943–53. doi: 10.1002/fsn3.2253 (PMC8194939; doi:10.1002/fsn3.2253)
Supplement: Supplementary file 1 — Table S1 [file FSN3-9-2943-s001.xlsx]

## Sheet: Sheet1
Supplementary Table S1 the complete ranking list of 8000 tripeptides
Ranking	Peptide sequence	Docking score
1	6316-WWW.mol	-11.012
2	1558-KYY.mol	-10.777
3	6048-WRF.mol	-10.616
4	6058-WRY.mol	-10.613
5	6216-WQW.mol	-10.603
6	6338-WHY.mol	-10.564
7	6317-WWH.mol	-10.519
8	6108-WMF.mol	-10.483
9	6068-WKF.mol	-10.417
10	6337-WHH.mol	-10.397
11	6356-WYW.mol	-10.307
12	856-RRW.mol	-10.279
13	6256-WEW.mol	-10.259
14	6276-WTW.mol	-10.231
15	2958-FFY.mol	-10.207
16	6378-WIY.mol	-10.191
17	7518-IWY.mol	-10.19
18	6176-WCW.mol	-10.175
19	3196-FVW.mol	-10.169
20	6376-WIW.mol	-10.14
21	6157-WFH.mol	-10.138
22	476-LKW.mol	-10.128
23	7136-YHW.mol	-10.118
24	6236-WSW.mol	-10.118
25	6328-WHF.mol	-10.113
26	6016-WAW.mol	-10.1
27	456-LRW.mol	-10.099
28	2936-FDW.mol	-10.057
29	3176-FIW.mol	-10.039
30	6908-YMF.mol	-10.039
31	7276-IKW.mol	-10.036
32	6096-WNW.mol	-10.012
33	3036-FSW.mol	-10.004
34	2976-FCW.mol	-9.994
35	796-LVW.mol	-9.983
36	2056-MRW.mol	-9.978
37	6098-WNY.mol	-9.961
38	7176-YIW.mol	-9.956
39	1551-KYQ.mol	-9.953
40	6218-WQY.mol	-9.937
41	6237-WSH.mol	-9.934
42	616-LQW.mol	-9.912
43	7036-YSW.mol	-9.912
44	556-LFW.mol	-9.908
45	976-RCW.mol	-9.902
46	6358-WYY.mol	-9.89
47	6008-WAF.mol	-9.874
48	7528-IHF.mol	-9.867
49	2396-MVW.mol	-9.865
50	2828-FLF.mol	-9.864
51	496-LNW.mol	-9.861
52	2908-FMF.mol	-9.852
53	6736-HHW.mol	-9.849
54	7196-YVW.mol	-9.825
55	6558-HFY.mol	-9.821
56	6311-WWQ.mol	-9.79
57	4516-SMW.mol	-9.788
58	6178-WCY.mol	-9.784
59	6303-WWR.mol	-9.782
60	6368-WIF.mol	-9.774
61	6191-WPQ.mol	-9.774
62	1957-NYH.mol	-9.768
63	6304-WWK.mol	-9.768
64	3076-FTW.mol	-9.759
65	6238-WSY.mol	-9.751
66	2876-FKW.mol	-9.749
67	7816-VQW.mol	-9.739
68	3056-FEW.mol	-9.736
69	6796-HVW.mol	-9.726
70	2216-MQW.mol	-9.725
71	6816-YAW.mol	-9.725
72	6315-WWG.mol	-9.715
73	2336-MHW.mol	-9.713
74	516-LMW.mol	-9.709
75	2276-MTW.mol	-9.709
76	2938-FDY.mol	-9.701
77	6208-WQF.mol	-9.686
78	6168-WCF.mol	-9.684
79	2308-MWF.mol	-9.683
80	6118-WMY.mol	-9.682
81	7138-YHY.mol	-9.681
82	6516-HMW.mol	-9.681
83	3016-FQW.mol	-9.681
84	6116-WMW.mol	-9.677
85	6056-WRW.mol	-9.671
86	738-LHY.mol	-9.669
87	3696-PNW.mol	-9.666
88	2918-FMY.mol	-9.66
89	6916-YMW.mol	-9.656
90	4556-SFW.mol	-9.641
91	6396-WVW.mol	-9.625
92	7596-IVW.mol	-9.62
93	7268-IKF.mol	-9.618
94	1216-KAW.mol	-9.617
95	6776-HIW.mol	-9.612
96	536-LDW.mol	-9.607
97	3708-PMF.mol	-9.607
98	3118-FWY.mol	-9.6
99	576-LCW.mol	-9.6
100	6138-WDY.mol	-9.593
101	7016-YQW.mol	-9.583
102	6743-HYR.mol	-9.578
103	6738-HHY.mol	-9.569
104	7120-YWV.mol	-9.558
105	2717-DWH.mol	-9.555
106	7996-VVW.mol	-9.552
107	7116-YWW.mol	-9.55
108	7676-VKW.mol	-9.548
109	3968-PIF.mol	-9.547
110	6333-WHE.mol	-9.547
111	6268-WTF.mol	-9.543
112	1538-KHY.mol	-9.538
113	6728-HHF.mol	-9.536
114	1648-NRF.mol	-9.536
115	7576-IIW.mol	-9.533
116	308-AWF.mol	-9.532
117	5416-TQW.mol	-9.529
118	7948-VYF.mol	-9.529
119	478-LKY.mol	-9.529
120	6388-WVF.mol	-9.526
121	6957-YFH.mol	-9.513
122	6557-HFH.mol	-9.512
123	3276-CKW.mol	-9.506
124	6636-HSW.mol	-9.506
125	6898-YNY.mol	-9.503
126	1914-NWT.mol	-9.494
127	2368-MIF.mol	-9.493
128	788-LVF.mol	-9.49
129	3536-CHW.mol	-9.483
130	6828-YLF.mol	-9.479
131	1976-NIW.mol	-9.475
132	6676-HTW.mol	-9.472
133	6616-HQW.mol	-9.471
134	7198-YVY.mol	-9.469
135	5276-TKW.mol	-9.468
136	6102-WML.mol	-9.467
137	6398-WVY.mol	-9.466
138	3139-FHI.mol	-9.464
139	7736-VDW.mol	-9.463
140	1456-KEW.mol	-9.454
141	2376-MIW.mol	-9.449
142	2096-MNW.mol	-9.447
143	6142-WFL.mol	-9.444
144	1228-KLF.mol	-9.436
145	5517-TWH.mol	-9.433
146	6038-WLY.mol	-9.432
147	7376-ICW.mol	-9.425
148	1754-NFT.mol	-9.425
149	6057-WRH.mol	-9.424
150	416-LAW.mol	-9.424
151	7106-YWM.mol	-9.409
152	916-RMW.mol	-9.4
153	1296-KNW.mol	-9.395
154	6217-WQH.mol	-9.395
155	7188-YVF.mol	-9.394
156	3028-FSF.mol	-9.393
157	7102-YWL.mol	-9.39
158	2136-MDW.mol	-9.389
159	7216-IAW.mol	-9.381
160	3068-FTF.mol	-9.38
161	7336-IDW.mol	-9.374
162	488-LNF.mol	-9.374
163	2378-MIY.mol	-9.373
164	1576-KIW.mol	-9.373
165	3256-CRW.mol	-9.367
166	2076-MKW.mol	-9.359
167	2888-FNF.mol	-9.358
168	678-LTY.mol	-9.357
169	6788-HVF.mol	-9.351
170	6868-YKF.mol	-9.348
171	1208-KAF.mol	-9.343
172	6978-YCY.mol	-9.343
173	3996-PVW.mol	-9.341
174	2854-FRT.mol	-9.336
175	1496-KGW.mol	-9.334
176	4176-QCW.mol	-9.33
177	4736-SHW.mol	-9.33
178	2978-FCY.mol	-9.327
179	7756-VFW.mol	-9.326
180	6416-HAW.mol	-9.324
181	7758-VFY.mol	-9.32
182	2838-FLY.mol	-9.319
183	6928-YDF.mol	-9.319
184	7122-YHL.mol	-9.319
185	3111-FWQ.mol	-9.312
186	4368-QIF.mol	-9.306
187	6636-WHW.mol	-9.305
188	6077-WKH.mol	-9.302
189	4796-SVW.mol	-9.301
190	6318-WWY.mol	-9.301
191	7628-VLF.mol	-9.295
192	5296-TNW.mol	-9.293
193	7836-VSW.mol	-9.293
194	6342-WYL.mol	-9.289
195	7228-ILF.mol	-9.286
196	2388-MVF.mol	-9.285
197	6064-WKK.mol	-9.281
198	728-LHF.mol	-9.281
199	2116-MMW.mol	-9.28
200	6059-WRI.mol	-9.275
201	6850-YRP.mol	-9.273
202	6757-HYH.mol	-9.273
203	7108-YWF.mol	-9.272
204	2808-FAF.mol	-9.269
205	608-LQF.mol	-9.268
206	7416-IQW.mol	-9.268
207	955-RFG.mol	-9.266
208	6198-WPY.mol	-9.263
209	726-LHM.mol	-9.262
210	2890-FNP.mol	-9.26
211	1776-NCW.mol	-9.259
212	3978-PIY.mol	-9.257
213	6228-WSF.mol	-9.255
214	4236-QSW.mol	-9.252
215	336-AHW.mol	-9.246
216	6656-HEW.mol	-9.245
217	1916-NWW.mol	-9.243
218	7338-IDY.mol	-9.243
219	708-LWF.mol	-9.239
220	3736-PDW.mol	-9.239
221	4438-SLY.mol	-9.238
222	6476-HKW.mol	-9.238
223	7038-YSY.mol	-9.237
224	6060-WRV.mol	-9.235
225	2236-MSW.mol	-9.235
226	2078-MKY.mol	-9.231
227	3122-FHL.mol	-9.23
228	3768-PCF.mol	-9.23
229	2476-DKW.mol	-9.223
230	6163-WCR.mol	-9.222
231	7636-VLW.mol	-9.22
232	2742-DYL.mol	-9.217
233	7988-VVF.mol	-9.216
234	6357-WYH.mol	-9.215
235	5536-THW.mol	-9.214
236	1316-KMW.mol	-9.211
237	316-AWW.mol	-9.21
238	3776-PCW.mol	-9.208
239	3088-FGF.mol	-9.208
240	6006-WAM.mol	-9.207
241	3716-PMW.mol	-9.207
242	6258-WEY.mol	-9.206
243	6097-WNH.mol	-9.201
244	4656-SEW.mol	-9.199
245	7456-IEW.mol	-9.196
246	5596-TVW.mol	-9.196
247	6278-WTY.mol	-9.189
248	1248-KRF.mol	-9.187
249	176-ACW.mol	-9.187
250	6438-HLY.mol	-9.185
251	6348-WYF.mol	-9.183
252	76-AKW.mol	-9.182
253	7978-VIY.mol	-9.181
254	1952-NYS.mol	-9.181
255	1116-RWW.mol	-9.177
256	2928-FDF.mol	-9.176
257	5816-GQW.mol	-9.176
258	4016-QAW.mol	-9.175
259	7346-IFM.mol	-9.17
260	6248-WEF.mol	-9.17
261	156-AFW.mol	-9.161
262	4616-SQW.mol	-9.157
263	4836-ELW.mol	-9.149
264	6808-YAF.mol	-9.147
265	5036-ESW.mol	-9.146
266	4216-QQW.mol	-9.144
267	4476-SKW.mol	-9.143
268	6488-HNF.mol	-9.142
269	2846-FRM.mol	-9.142
270	36-ALW.mol	-9.139
271	6017-WAH.mol	-9.138
272	7638-VLY.mol	-9.134
273	396-AVW.mol	-9.134
274	1198-RVY.mol	-9.134
275	3551-CYQ.mol	-9.131
276	3316-CMW.mol	-9.129
277	6266-WTM.mol	-9.128
278	3476-CTW.mol	-9.128
279	1076-RTW.mol	-9.127
280	6548-HFF.mol	-9.126
281	6373-WIE.mol	-9.122
282	6748-HYF.mol	-9.12
283	6518-HMY.mol	-9.12
284	7078-YTY.mol	-9.118
285	1236-KLW.mol	-9.117
286	2436-DLW.mol	-9.117
287	6158-WFY.mol	-9.116
288	4310-QWP.mol	-9.109
289	6946-YFM.mol	-9.109
290	3182-FVL.mol	-9.108
291	3158-FYY.mol	-9.107
292	6250-WEP.mol	-9.1
293	5736-GDW.mol	-9.1
294	3976-PIW.mol	-9.099
295	2316-MWW.mol	-9.098
296	6428-HLF.mol	-9.095
297	3154-FYT.mol	-9.094
298	2314-MWT.mol	-9.091
299	3828-PSF.mol	-9.089
300	5578-TIY.mol	-9.088
301	6070-WKP.mol	-9.086
302	743-LYR.mol	-9.086
303	4036-QLW.mol	-9.085
304	712-LWS.mol	-9.085
305	4416-SAW.mol	-9.084
306	1336-KDW.mol	-9.084
307	7197-YVH.mol	-9.083
308	5456-TEW.mol	-9.082
309	328-AHF.mol	-9.08
310	3198-FVY.mol	-9.077
311	1101-RWA.mol	-9.076
312	3278-CKY.mol	-9.076
313	4676-STW.mol	-9.075
314	5436-TSW.mol	-9.07
315	5956-GYW.mol	-9.068
316	1436-KSW.mol	-9.064
317	6400-WVV.mol	-9.062
318	7256-IRW.mol	-9.061
319	6608-HQF.mol	-9.06
320	7906-VWM.mol	-9.06
321	518-LMY.mol	-9.06
322	3376-CCW.mol	-9.059
323	3616-PAW.mol	-9.059
324	1318-KMY.mol	-9.058
325	6136-WDW.mol	-9.057
326	7556-IYW.mol	-9.057
327	7236-ILW.mol	-9.052
328	6148-WFF.mol	-9.05
329	6496-HNW.mol	-9.045
330	136-ADW.mol	-9.043
331	6554-HFT.mol	-9.043
332	6066-WKM.mol	-9.041
333	1111-RWQ.mol	-9.04
334	2756-DYW.mol	-9.034
335	6046-WRM.mol	-9.033
336	2880-FKV.mol	-9.033
337	6556-HFW.mol	-9.033
338	568-LCF.mol	-9.029
339	6668-HTF.mol	-9.027
340	1856-NEW.mol	-9.024
341	2315-MWG.mol	-9.024
342	3557-CYH.mol	-9.023
343	3168-FIF.mol	-9.023
344	7588-IVF.mol	-9.02
345	1836-NSW.mol	-9.019
346	6010-WAP.mol	-9.018
347	4828-ELF.mol	-9.015
348	3110-FWP.mol	-9.014
349	2302-MWL.mol	-9.013
350	5568-TIF.mol	-9.013
351	7557-IYH.mol	-9.013
352	7748-VFF.mol	-9.01
353	6936-YDW.mol	-9.009
354	428-LLF.mol	-9.009
355	5076-ETW.mol	-9.008
356	6536-HDW.mol	-9.008
357	7914-VWT.mol	-9.007
358	4576-SCW.mol	-9.006
359	6717-HWH.mol	-9.003
360	2870-FKP.mol	-8.998
361	6155-WFG.mol	-8.997
362	4118-QMY.mol	-8.996
363	4318-QWY.mol	-8.993
364	6997-YPH.mol	-8.992
365	6130-WDP.mol	-8.992
366	6958-YFY.mol	-8.988
367	6262-WTL.mol	-8.988
368	6273-WTE.mol	-8.987
369	2268-MTF.mol	-8.986
370	5318-TMY.mol	-8.985
371	1157-RYH.mol	-8.985
372	7957-VYH.mol	-8.982
373	6271-WTQ.mol	-8.981
374	5376-TCW.mol	-8.981
375	7768-VCF.mol	-8.978
376	3188-FVF.mol	-8.978
377	6177-WCH.mol	-8.977
378	618-LQY.mol	-8.977
379	6824-YLK.mol	-8.976
380	3002-FQL.mol	-8.972
381	3078-FTY.mol	-8.971
382	3556-CYW.mol	-8.971
383	7107-YWD.mol	-8.969
384	6323-WHR.mol	-8.966
385	1628-NLF.mol	-8.965
386	2796-DVW.mol	-8.964
387	7757-VFH.mol	-8.963
388	3238-CLY.mol	-8.962
389	908-RMF.mol	-8.96
390	216-AQW.mol	-8.959
391	716-LWW.mol	-8.959
392	1308-KMF.mol	-8.955
393	498-LNY.mol	-8.955
394	6054-WRT.mol	-8.955
395	3336-CDW.mol	-8.954
396	6219-WQI.mol	-8.954
397	5908-GWF.mol	-8.954
398	7920-VWV.mol	-8.953
399	1376-KCW.mol	-8.952
400	2903-FMR.mol	-8.951
401	3919-PWI.mol	-8.948
402	3928-PHF.mol	-8.946
403	848-RRF.mol	-8.944
404	6798-HVY.mol	-8.943
405	4976-ECW.mol	-8.943
406	1356-KFW.mol	-8.94
407	7068-YTF.mol	-8.938
408	4028-QLF.mol	-8.936
409	3938-PHY.mol	-8.933
410	6397-WVH.mol	-8.929
411	7143-YYR.mol	-8.928
412	6166-WCM.mol	-8.924
413	3128-FHF.mol	-8.922
414	2877-FKH.mol	-8.919
415	7177-YIH.mol	-8.918
416	1757-NFH.mol	-8.918
417	4536-SDW.mol	-8.917
418	6716-HWW.mol	-8.917
419	6240-WSV.mol	-8.916
420	3096-FGW.mol	-8.907
421	6305-WWN.mol	-8.907
422	7728-VDF.mol	-8.905
423	2879-FKI.mol	-8.898
424	6380-WIV.mol	-8.898
425	6377-WIH.mol	-8.898
426	797-LVH.mol	-8.897
427	6578-HCY.mol	-8.897
428	578-LCY.mol	-8.897
429	1618-NAY.mol	-8.895
430	3596-CVW.mol	-8.894
431	5598-TVY.mol	-8.893
432	6230-WSP.mol	-8.892
433	1188-RVF.mol	-8.892
434	7928-VHF.mol	-8.892
435	6106-WMM.mol	-8.891
436	1416-KQW.mol	-8.891
437	6120-WMV.mol	-8.891
438	3668-PKF.mol	-8.89
439	7298-INY.mol	-8.89
440	6003-WAR.mol	-8.89
441	4916-EMW.mol	-8.889
442	506-LMM.mol	-8.888
443	1868-NTF.mol	-8.887
444	3838-PSY.mol	-8.887
445	7917-VWH.mol	-8.887
446	6906-YMM.mol	-8.885
447	6340-WHV.mol	-8.884
448	1728-NDF.mol	-8.883
449	6101-WMA.mol	-8.882
450	2536-DDW.mol	-8.882
451	3017-FQH.mol	-8.881
452	4276-QTW.mol	-8.88
453	6145-WFN.mol	-8.88
454	3179-FII.mol	-8.876
455	6371-WIQ.mol	-8.873
456	5756-GFW.mol	-8.871
457	6374-WIT.mol	-8.87
458	6117-WMH.mol	-8.87
459	6091-WNQ.mol	-8.866
460	6846-YRM.mol	-8.865
461	256-AEW.mol	-8.864
462	3608-PAF.mol	-8.862
463	3808-PQF.mol	-8.859
464	6391-WVQ.mol	-8.858
465	6950-YFP.mol	-8.858
466	2008-MAF.mol	-8.857
467	1876-NTW.mol	-8.857
468	3180-FIV.mol	-8.856
469	3130-FHP.mol	-8.856
470	5550-TYP.mol	-8.855
471	1588-KVF.mol	-8.853
472	6214-WQT.mol	-8.853
473	7063-YTR.mol	-8.852
474	6246-WEM.mol	-8.852
475	1136-RHW.mol	-8.85
476	7531-IHQ.mol	-8.849
477	3988-PVF.mol	-8.848
478	7878-VTY.mol	-8.848
479	6335-WHG.mol	-8.846
480	4428-SLF.mol	-8.846
481	6105-WMN.mol	-8.843
482	6870-YKP.mol	-8.842
483	5216-TAW.mol	-8.841
484	4336-QHW.mol	-8.84
485	5776-GCW.mol	-8.84
486	2496-DNW.mol	-8.839
487	5916-GWW.mol	-8.837
488	6299-WGI.mol	-8.836
489	6286-WGM.mol	-8.834
490	638-LSY.mol	-8.831
491	2108-MMF.mol	-8.83
492	6206-WQM.mol	-8.827
493	2576-DCW.mol	-8.827
494	6702-HWL.mol	-8.827
495	1676-NKW.mol	-8.825
496	6737-HHH.mol	-8.823
497	6100-WNV.mol	-8.823
498	3126-FHM.mol	-8.82
499	6309-WWC.mol	-8.818
500	5288-TNF.mol	-8.816
501	6288-WGF.mol	-8.815
502	5516-TWW.mol	-8.813
503	7186-YVM.mol	-8.812
504	3197-FVH.mol	-8.811
505	6638-HSY.mol	-8.808
506	3998-PVY.mol	-8.807
507	6326-WHM.mol	-8.806
508	6696-HGW.mol	-8.806
509	7688-VNF.mol	-8.805
510	7436-ISW.mol	-8.805
511	236-ASW.mol	-8.804
512	1168-RIF.mol	-8.804
513	6137-WDH.mol	-8.802
514	6297-WGH.mol	-8.8
515	3102-FWL.mol	-8.798
516	6924-YDK.mol	-8.798
517	7537-IHH.mol	-8.798
518	5996-GVW.mol	-8.797
519	7237-ILH.mol	-8.797
520	3436-CSW.mol	-8.796
521	6701-HWA.mol	-8.795
522	2917-FMH.mol	-8.795
523	7912-VWS.mol	-8.794
524	757-LYH.mol	-8.794
525	1158-RYY.mol	-8.794
526	6857-YRH.mol	-8.793
527	780-LIV.mol	-8.792
528	1997-NVH.mol	-8.79
529	1555-KYG.mol	-8.789
530	6386-WVM.mol	-8.789
531	688-LGF.mol	-8.788
532	5357-TFH.mol	-8.785
533	7828-VSF.mol	-8.784
534	7916-VWW.mol	-8.781
535	6065-WKN.mol	-8.778
536	7937-VHH.mol	-8.778
537	6628-HSF.mol	-8.777
538	3568-CIF.mol	-8.777
539	2256-MEW.mol	-8.776
540	4078-QKY.mol	-8.776
541	6126-WDM.mol	-8.775
542	3117-FWH.mol	-8.775
543	6076-WKW.mol	-8.774
544	6088-WNF.mol	-8.773
545	3288-CNF.mol	-8.771
546	6099-WNI.mol	-8.771
547	5298-TNY.mol	-8.771
548	6941-YFA.mol	-8.771
549	5136-EHW.mol	-8.77
550	6124-WDK.mol	-8.769
551	7478-ITY.mol	-8.769
552	7342-IFL.mol	-8.768
553	6183-WPR.mol	-8.766
554	3011-FQQ.mol	-8.765
555	5336-TDW.mol	-8.762
556	2098-MNY.mol	-8.76
557	6110-WMP.mol	-8.757
558	3109-FWC.mol	-8.757
559	3186-FVM.mol	-8.755
560	6944-YFK.mol	-8.755
561	6019-WAI.mol	-8.752
562	2866-FKM.mol	-8.751
563	5476-TTW.mol	-8.749
564	3010-FQP.mol	-8.747
565	2676-DTW.mol	-8.747
566	5553-TYE.mol	-8.747
567	6264-WTK.mol	-8.746
568	3456-CEW.mol	-8.746
569	7476-ITW.mol	-8.744
570	3588-CVF.mol	-8.742
571	2341-MYA.mol	-8.741
572	6014-WAT.mol	-8.741
573	6312-WWS.mol	-8.74
574	6018-WAY.mol	-8.74
575	5557-TYH.mol	-8.739
576	7905-VWN.mol	-8.738
577	4728-SHF.mol	-8.736
578	7157-YYH.mol	-8.735
579	2320-MWV.mol	-8.734
580	6408-HAF.mol	-8.733
581	6678-HTY.mol	-8.731
582	2079-MKI.mol	-8.73
583	6369-WIC.mol	-8.729
584	3878-PTY.mol	-8.729
585	2119-MMI.mol	-8.728
586	808-RAF.mol	-8.728
587	7151-YYQ.mol	-8.727
588	6210-WQP.mol	-8.727
589	6797-HVH.mol	-8.726
590	5238-TLY.mol	-8.724
591	3097-FGH.mol	-8.723
592	7708-VMF.mol	-8.721
593	3121-FHA.mol	-8.721
594	2955-FFG.mol	-8.719
595	7668-VKF.mol	-8.719
596	3177-FIH.mol	-8.718
597	7738-VDY.mol	-8.718
598	3868-PTF.mol	-8.716
599	460-LRV.mol	-8.716
600	4157-QFH.mol	-8.712
601	6704-HWK.mol	-8.712
602	2843-FRR.mol	-8.711
603	6344-WYK.mol	-8.709
604	7218-IAY.mol	-8.706
605	6103-WMR.mol	-8.704
606	5856-GEW.mol	-8.704
607	6213-WQE.mol	-8.704
608	1941-NYA.mol	-8.703
609	6160-WFV.mol	-8.703
610	3318-CMY.mol	-8.7
611	303-AWR.mol	-8.698
612	3162-FIL.mol	-8.698
613	4256-QEW.mol	-8.697
614	6354-WYT.mol	-8.696
615	7943-VYR.mol	-8.695
616	5478-TTY.mol	-8.694
617	6568-HCF.mol	-8.693
618	5548-TYF.mol	-8.693
619	1616-NAW.mol	-8.69
620	58-ARY.mol	-8.689
621	1102-RWL.mol	-8.689
622	5068-ETF.mol	-8.688
623	5638-GLY.mol	-8.688
624	910-RMP.mol	-8.687
625	6111-WMQ.mol	-8.685
626	668-LTF.mol	-8.685
627	4711-SWQ.mol	-8.685
628	368-AIF.mol	-8.685
629	3079-FTI.mol	-8.684
630	6877-YKH.mol	-8.682
631	3108-FWF.mol	-8.682
632	7066-YTM.mol	-8.682
633	6383-WVR.mol	-8.681
634	3343-CFR.mol	-8.681
635	4668-STF.mol	-8.68
636	6202-WQL.mol	-8.679
637	4636-SSW.mol	-8.679
638	6024-WLK.mol	-8.678
639	2345-MYN.mol	-8.677
640	6712-HWS.mol	-8.675
641	6345-WYN.mol	-8.674
642	7148-YYF.mol	-8.672
643	302-AWL.mol	-8.672
644	208-AQF.mol	-8.671
645	2157-MFH.mol	-8.67
646	7541-IYA.mol	-8.67
647	7515-IWG.mol	-8.669
648	3937-PHH.mol	-8.667
649	2468-DKF.mol	-8.666
650	7010-YQP.mol	-8.666
651	1549-KYC.mol	-8.665
652	6379-WII.mol	-8.664
653	606-LQM.mol	-8.663
654	6470-HKP.mol	-8.663
655	3104-FWK.mol	-8.661
656	5418-TQY.mol	-8.661
657	7760-VFV.mol	-8.66
658	5115-EWG.mol	-8.659
659	4376-QIW.mol	-8.659
660	2168-MCF.mol	-8.656
661	7328-IDF.mol	-8.654
662	6146-WFM.mol	-8.653
663	7598-IVY.mol	-8.649
664	2850-FRP.mol	-8.648
665	6050-WRP.mol	-8.647
666	7559-IYI.mol	-8.647
667	1408-KQF.mol	-8.647
668	3086-FGM.mol	-8.647
669	6115-WMG.mol	-8.646
670	6596-HPW.mol	-8.646
671	437-LLH.mol	-8.645
672	6910-YMP.mol	-8.643
673	5918-GWY.mol	-8.641
674	7165-YIN.mol	-8.64
675	3137-FHH.mol	-8.637
676	2884-FNK.mol	-8.636
677	2991-FPQ.mol	-8.635
678	5368-TCF.mol	-8.634
679	477-LKH.mol	-8.634
680	6313-WWE.mol	-8.633
681	4757-SYH.mol	-8.633
682	3903-PWR.mol	-8.63
683	2050-MRP.mol	-8.63
684	3077-FTH.mol	-8.628
685	6362-WIL.mol	-8.628
686	1338-KDY.mol	-8.627
687	517-LMH.mol	-8.624
688	7438-ISY.mol	-8.624
689	6011-WAQ.mol	-8.623
690	4468-SKF.mol	-8.622
691	4737-SHH.mol	-8.619
692	6372-WIS.mol	-8.615
693	4518-SMY.mol	-8.614
694	6745-HYN.mol	-8.614
695	3917-PWH.mol	-8.608
696	6044-WRK.mol	-8.606
697	3904-PWK.mol	-8.605
698	7360-IFV.mol	-8.605
699	4798-SVY.mol	-8.604
700	6920-YMV.mol	-8.6
701	3911-PWQ.mol	-8.599
702	118-AMY.mol	-8.599
703	7180-YIV.mol	-8.596
704	698-LGY.mol	-8.596
705	7519-IWI.mol	-8.596
706	7096-YGW.mol	-8.594
707	4808-EAF.mol	-8.593
708	3070-FTP.mol	-8.593
709	676-LTW.mol	-8.593
710	6498-HNY.mol	-8.593
711	6479-HKI.mol	-8.593
712	7468-ITF.mol	-8.592
713	3030-FSP.mol	-8.592
714	2977-FCH.mol	-8.592
715	1736-NDW.mol	-8.592
716	6394-WVT.mol	-8.591
717	4278-QTY.mol	-8.59
718	6302-WWL.mol	-8.59
719	1468-KTF.mol	-8.589
720	6173-WCE.mol	-8.589
721	7778-VCY.mol	-8.588
722	6274-WTT.mol	-8.586
723	620-LQV.mol	-8.585
724	777-LIH.mol	-8.585
725	7174-YIT.mol	-8.582
726	2386-MVM.mol	-8.582
727	7240-ILV.mol	-8.582
728	7105-YWN.mol	-8.58
729	2900-FNV.mol	-8.576
730	3038-FSY.mol	-8.574
731	6226-WSM.mol	-8.573
732	7114-YWT.mol	-8.57
733	7618-VAY.mol	-8.569
734	656-LEW.mol	-8.569
735	7064-YTK.mol	-8.567
736	5117-EWH.mol	-8.566
737	7706-VMM.mol	-8.566
738	2478-DKY.mol	-8.565
739	3142-FYL.mol	-8.564
740	717-LWH.mol	-8.564
741	6051-WRQ.mol	-8.563
742	6715-HWG.mol	-8.563
743	3138-FHY.mol	-8.561
744	6277-WTH.mol	-8.56
745	7356-IFW.mol	-8.559
746	5468-TTF.mol	-8.558
747	4288-QGF.mol	-8.557
748	7352-IFS.mol	-8.556
749	1901-NWA.mol	-8.555
750	5526-THM.mol	-8.554
751	4268-QTF.mol	-8.554
752	5836-GSW.mol	-8.554
753	2831-FLQ.mol	-8.554
754	6204-WQK.mol	-8.554
755	6243-WER.mol	-8.554
756	6180-WCV.mol	-8.553
757	1748-NFF.mol	-8.552
758	248-AEF.mol	-8.552
759	2988-FPF.mol	-8.551
760	6279-WTI.mol	-8.55
761	6094-WNT.mol	-8.548
762	879-RKI.mol	-8.547
763	2856-FRW.mol	-8.546
764	1910-NWP.mol	-8.546
765	1708-NMF.mol	-8.545
766	7200-YVV.mol	-8.543
767	6244-WEK.mol	-8.543
768	470-LKP.mol	-8.543
769	7378-ICY.mol	-8.542
770	6706-HWM.mol	-8.541
771	7117-YWH.mol	-8.541
772	6196-WPW.mol	-8.541
773	6851-YRQ.mol	-8.541
774	3728-PDF.mol	-8.54
775	6220-WQV.mol	-8.539
776	6041-WRA.mol	-8.539
777	38-ALY.mol	-8.538
778	6382-WVL.mol	-8.537
779	5537-THH.mol	-8.537
780	2636-DSW.mol	-8.537
781	3537-CHH.mol	-8.536
782	6841-YRA.mol	-8.536
783	1137-RHH.mol	-8.536
784	6517-HMH.mol	-8.533
785	1148-RYF.mol	-8.53
786	2861-FKA.mol	-8.529
787	1008-RQF.mol	-8.528
788	417-LAH.mol	-8.526
789	3896-PGW.mol	-8.525
790	6104-WMK.mol	-8.525
791	497-LNH.mol	-8.524
792	3066-FTM.mol	-8.524
793	6343-WYR.mol	-8.523
794	7137-YHH.mol	-8.523
795	7591-IVQ.mol	-8.523
796	1078-RTY.mol	-8.522
797	548-LFF.mol	-8.521
798	2060-MRV.mol	-8.521
799	6037-WLH.mol	-8.52
800	2798-DVY.mol	-8.52
801	6353-WYE.mol	-8.52
802	6462-HKL.mol	-8.519
803	6144-WFK.mol	-8.517
804	6179-WCI.mol	-8.517
805	541-LFA.mol	-8.516
806	6742-HYL.mol	-8.516
807	3348-CFF.mol	-8.516
808	1218-KAY.mol	-8.516
809	6442-HRL.mol	-8.515
810	7183-YVR.mol	-8.512
811	7037-YSH.mol	-8.511
812	1518-KWY.mol	-8.51
813	6900-YNV.mol	-8.51
814	2568-DCF.mol	-8.51
815	6508-HMF.mol	-8.51
816	3357-CFH.mol	-8.508
817	6817-YAH.mol	-8.508
818	7858-VEY.mol	-8.506
819	7077-YTH.mol	-8.503
820	7111-YWQ.mol	-8.5
821	7046-YEM.mol	-8.499
822	2158-MFY.mol	-8.497
823	6239-WSI.mol	-8.495
824	7154-YYT.mol	-8.495
825	6450-HRP.mol	-8.494
826	1960-NYV.mol	-8.494
827	7960-VYV.mol	-8.492
828	3637-PLH.mol	-8.49
829	388-AVF.mol	-8.49
830	6820-YAV.mol	-8.489
831	7458-IEY.mol	-8.489
832	7686-VNM.mol	-8.489
833	7956-VYW.mol	-8.488
834	2288-MGF.mol	-8.486
835	6061-WKA.mol	-8.485
836	7509-IWC.mol	-8.485
837	2628-DSF.mol	-8.485
838	6366-WIM.mol	-8.485
839	5228-TLF.mol	-8.483
840	6777-HIH.mol	-8.483
841	6779-HII.mol	-8.482
842	786-LVM.mol	-8.481
843	1688-NNF.mol	-8.48
844	4778-SIY.mol	-8.479
845	7514-IWT.mol	-8.478
846	2946-FFM.mol	-8.477
847	4108-QMF.mol	-8.477
848	5958-GYY.mol	-8.477
849	4128-QDF.mol	-8.477
850	752-LYS.mol	-8.476
851	2142-MFL.mol	-8.475
852	3936-PHW.mol	-8.473
853	218-AQY.mol	-8.473
854	6020-WAV.mol	-8.473
855	5408-TQF.mol	-8.472
856	1586-KVM.mol	-8.471
857	1918-NWY.mol	-8.471
858	1598-KVY.mol	-8.47
859	3031-FSQ.mol	-8.469
860	6209-WQC.mol	-8.469
861	4705-SWN.mol	-8.469
862	2331-MHQ.mol	-8.468
863	1144-RYK.mol	-8.467
864	7868-VTF.mol	-8.467
865	3548-CYF.mol	-8.466
866	6726-HHM.mol	-8.466
867	6768-HIF.mol	-8.466
868	6330-WHP.mol	-8.465
869	7911-VWQ.mol	-8.464
870	6759-HYI.mol	-8.464
871	4768-SIF.mol	-8.462
872	7230-ILP.mol	-8.461
873	3914-PWT.mol	-8.46
874	779-LII.mol	-8.46
875	6724-HHK.mol	-8.459
876	1250-KRP.mol	-8.456
877	2712-DWS.mol	-8.456
878	7040-YSV.mol	-8.455
879	6576-HCW.mol	-8.454
880	1552-KYS.mol	-8.454
881	6810-YAP.mol	-8.454
882	3438-CSY.mol	-8.453
883	2319-MWI.mol	-8.452
884	3977-PIH.mol	-8.45
885	2956-FFW.mol	-8.45
886	610-LQP.mol	-8.45
887	2128-MDF.mol	-8.45
888	3922-PHL.mol	-8.449
889	4717-SWH.mol	-8.448
890	445-LRN.mol	-8.448
891	3040-FSV.mol	-8.448
892	6506-HMM.mol	-8.447
893	2810-FAP.mol	-8.445
894	1690-NNP.mol	-8.445
895	6324-WHK.mol	-8.443
896	1196-RVW.mol	-8.443
897	5096-EGW.mol	-8.443
898	2824-FLK.mol	-8.439
899	3617-PAH.mol	-8.438
900	6224-WSK.mol	-8.436
901	3166-FIM.mol	-8.434
902	1240-KLV.mol	-8.433
903	6241-WEA.mol	-8.433
904	2138-MDY.mol	-8.432
905	1656-NRW.mol	-8.432
906	6347-WYD.mol	-8.431
907	2141-MFA.mol	-8.43
908	7277-IKH.mol	-8.429
909	6055-WRG.mol	-8.428
910	7776-VCW.mol	-8.428
911	6918-YMY.mol	-8.427
912	4788-SVF.mol	-8.427
913	1758-NFY.mol	-8.426
914	5208-TAF.mol	-8.426
915	2379-MII.mol	-8.425
916	6260-WEV.mol	-8.425
917	5016-EQW.mol	-8.425
918	7130-YHP.mol	-8.425
919	5920-GWV.mol	-8.423
920	928-RDF.mol	-8.421
921	6294-WGT.mol	-8.421
922	5588-TVF.mol	-8.421
923	3022-FSL.mol	-8.421
924	4156-QFW.mol	-8.417
925	970-RCP.mol	-8.416
926	6049-WRC.mol	-8.415
927	3966-PIM.mol	-8.415
928	6718-HWY.mol	-8.414
929	3997-PVH.mol	-8.414
930	737-LHH.mol	-8.413
931	6078-WKY.mol	-8.413
932	3554-CYT.mol	-8.413
933	6032-WLS.mol	-8.412
934	6480-HKV.mol	-8.412
935	6617-HQH.mol	-8.408
936	3979-PII.mol	-8.406
937	6723-HHR.mol	-8.406
938	764-LIK.mol	-8.405
939	1153-RYE.mol	-8.405
940	6153-WFE.mol	-8.404
941	5428-TSF.mol	-8.404
942	2959-FFI.mol	-8.403
943	1237-KLH.mol	-8.402
944	5515-TWG.mol	-8.402
945	2097-MNH.mol	-8.401
946	6199-WPI.mol	-8.401
947	2317-MWH.mol	-8.4
948	7070-YTP.mol	-8.4
949	356-AYW.mol	-8.4
950	7039-YSI.mol	-8.4
951	7477-ITH.mol	-8.398
952	4738-SHY.mol	-8.398
953	2380-MIV.mol	-8.396
954	6165-WCN.mol	-8.395
955	6891-YNQ.mol	-8.394
956	6688-HGF.mol	-8.394
957	6280-WTV.mol	-8.394
958	3071-FTQ.mol	-8.392
959	6874-YKT.mol	-8.392
960	5512-TWS.mol	-8.39
961	1179-RII.mol	-8.388
962	2841-FRA.mol	-8.388
963	3648-PRF.mol	-8.387
964	108-AMF.mol	-8.386
965	296-AGW.mol	-8.385
966	6270-WTP.mol	-8.384
967	2919-FMI.mol	-8.384
968	5808-GQF.mol	-8.383
969	562-LCL.mol	-8.382
970	2817-FAH.mol	-8.382
971	2210-MQP.mol	-8.382
972	5936-GHW.mol	-8.38
973	7110-YWP.mol	-8.38
974	2578-DCY.mol	-8.378
975	2616-DQW.mol	-8.378
976	2920-FMV.mol	-8.378
977	2678-DTY.mol	-8.377
978	6905-YMN.mol	-8.376
979	766-LIM.mol	-8.375
980	2538-DDY.mol	-8.373
981	1304-KMK.mol	-8.372
982	2776-DIW.mol	-8.372
983	2117-MMH.mol	-8.372
984	6392-WVS.mol	-8.371
985	2102-MML.mol	-8.37
986	7503-IWR.mol	-8.37
987	7308-IMF.mol	-8.368
988	1320-KMV.mol	-8.367
989	3131-FHQ.mol	-8.367
990	1906-NWM.mol	-8.367
991	7980-VIV.mol	-8.366
992	1582-KVL.mol	-8.366
993	4658-SEY.mol	-8.365
994	3062-FTL.mol	-8.364
995	491-LNQ.mol	-8.364
996	3020-FQV.mol	-8.364
997	1507-KWD.mol	-8.363
998	6036-WLW.mol	-8.363
999	5196-EVW.mol	-8.361
1000	6503-HMR.mol	-8.361
1001	6763-HIR.mol	-8.361
1002	3157-FYH.mol	-8.36
1003	2862-FKL.mol	-8.359
1004	3161-FIA.mol	-8.359
1005	6843-YRR.mol	-8.358
1006	6261-WTA.mol	-8.358
1007	6182-WPL.mol	-8.357
1008	7964-VIK.mol	-8.356
1009	6079-WKI.mol	-8.355
1010	7113-YWE.mol	-8.355
1011	7297-INH.mol	-8.355
1012	5579-TII.mol	-8.354
1013	3717-PMH.mol	-8.353
1014	6030-WLP.mol	-8.353
1015	3120-FWV.mol	-8.353
1016	7199-YVI.mol	-8.351
1017	3942-PYL.mol	-8.351
1018	3026-FSM.mol	-8.351
1019	1915-NWG.mol	-8.35
1020	6560-HFV.mol	-8.349
1021	3216-CAW.mol	-8.349
1022	7558-IYY.mol	-8.348
1023	6205-WQN.mol	-8.348
1024	6390-WVP.mol	-8.343
1025	6970-YCP.mol	-8.343
1026	6381-WVA.mol	-8.343
1027	2077-MKH.mol	-8.342
1028	6482-HNL.mol	-8.342
1029	2377-MIH.mol	-8.342
1030	896-RNW.mol	-8.342
1031	1108-RWF.mol	-8.341
1032	2313-MWE.mol	-8.34
1033	722-LHL.mol	-8.339
1034	4762-SIL.mol	-8.338
1035	744-LYK.mol	-8.338
1036	996-RPW.mol	-8.338
1037	6551-HFQ.mol	-8.336
1038	1151-RYQ.mol	-8.336
1039	4551-SFQ.mol	-8.336
1040	2400-MVV.mol	-8.336
1041	7156-YYW.mol	-8.335
1042	3946-PYM.mol	-8.331
1043	1122-RHL.mol	-8.331
1044	6359-WYI.mol	-8.33
1045	1896-NGW.mol	-8.33
1046	2851-FRQ.mol	-8.329
1047	7976-VIW.mol	-8.329
1048	4377-QIH.mol	-8.329
1049	3638-PLY.mol	-8.329
1050	2105-MMN.mol	-8.328
1051	977-RCH.mol	-8.327
1052	7152-YYS.mol	-8.326
1053	3956-PYW.mol	-8.325
1054	6154-WFT.mol	-8.324
1055	7142-YYL.mol	-8.324
1056	3090-FGP.mol	-8.324
1057	6756-HYW.mol	-8.324
1058	3610-PAP.mol	-8.323
1059	268-ATF.mol	-8.322
1060	2668-DTF.mol	-8.322
1061	6002-WAL.mol	-8.321
1062	128-ADF.mol	-8.321
1063	1359-KFI.mol	-8.321
1064	5188-EVF.mol	-8.321
1065	1579-KII.mol	-8.32
1066	6133-WDE.mol	-8.318
1067	6071-WKQ.mol	-8.317
1068	6013-WAE.mol	-8.315
1069	6399-WVI.mol	-8.315
1070	830-RLP.mol	-8.314
1071	5496-TGW.mol	-8.314
1072	5176-EIW.mol	-8.314
1073	5998-GVY.mol	-8.313
1074	626-LSM.mol	-8.312
1075	2716-DWW.mol	-8.311
1076	499-LNI.mol	-8.311
1077	6943-YFR.mol	-8.31
1078	7019-YQI.mol	-8.31
1079	6001-WAA.mol	-8.309
1080	6460-HRV.mol	-8.308
1081	4096-QNW.mol	-8.307
1082	6537-HDH.mol	-8.307
1083	2399-MVI.mol	-8.306
1084	6799-HVI.mol	-8.306
1085	6807-YAD.mol	-8.305
1086	1357-KFH.mol	-8.305
1087	5503-TWR.mol	-8.305
1088	762-LIL.mol	-8.305
1089	6307-WWD.mol	-8.302
1090	1990-NVP.mol	-8.301
1091	4879-EKI.mol	-8.299
1092	7968-VIF.mol	-8.298
1093	7954-VYT.mol	-8.297
1094	677-LTH.mol	-8.296
1095	1477-KTH.mol	-8.296
1096	3147-FYD.mol	-8.296
1097	6713-HWE.mol	-8.296
1098	2820-FAV.mol	-8.295
1099	1568-KIF.mol	-8.295
1100	3706-PMM.mol	-8.295
1101	6966-YCM.mol	-8.295
1102	3073-FTE.mol	-8.295
1103	3112-FWS.mol	-8.295
1104	6977-YCH.mol	-8.294
1105	7879-VTI.mol	-8.292
1106	6780-HIV.mol	-8.292
1107	479-LKI.mol	-8.292
1108	1670-NKP.mol	-8.291
1109	7933-VHE.mol	-8.291
1110	5028-ESF.mol	-8.291
1111	3741-PFA.mol	-8.29
1112	7749-VFC.mol	-8.289
1113	3199-FVI.mol	-8.289
1114	4544-SFK.mol	-8.288
1115	3115-FWG.mol	-8.288
1116	5580-TIV.mol	-8.286
1117	6446-HRM.mol	-8.286
1118	2970-FCP.mol	-8.286
1119	4726-SHM.mol	-8.285
1120	3498-CGY.mol	-8.285
1121	7347-IFD.mol	-8.284
1122	3408-CQF.mol	-8.284
1123	724-LHK.mol	-8.284
1124	1937-NHH.mol	-8.284
1125	2758-DYY.mol	-8.282
1126	7941-VYA.mol	-8.282
1127	4608-SQF.mol	-8.28
1128	6212-WQS.mol	-8.279
1129	4316-QWW.mol	-8.278
1130	6365-WIN.mol	-8.278
1131	436-LLW.mol	-8.277
1132	6188-WPF.mol	-8.277
1133	2708-DWF.mol	-8.277
1134	3107-FWD.mol	-8.274
1135	2857-FRH.mol	-8.274
1136	850-RRP.mol	-8.273
1137	7910-VWP.mol	-8.272
1138	6301-WWA.mol	-8.272
1139	3666-PKM.mol	-8.271
1140	1466-KTM.mol	-8.271
1141	6464-HKK.mol	-8.271
1142	3954-PYT.mol	-8.271
1143	5152-EYS.mol	-8.271
1144	7101-YWA.mol	-8.269
1145	6082-WNL.mol	-8.269
1146	3200-FVV.mol	-8.267
1147	7502-IWL.mol	-8.267
1148	6231-WSQ.mol	-8.267
1149	7497-IGH.mol	-8.267
1150	7945-VYN.mol	-8.266
1151	7062-YTL.mol	-8.266
1152	5198-EVY.mol	-8.263
1153	7909-VWC.mol	-8.263
1154	7876-VTW.mol	-8.263
1155	6526-HDM.mol	-8.261
1156	3757-PFH.mol	-8.259
1157	1131-RHQ.mol	-8.259
1158	5306-TMM.mol	-8.258
1159	7357-IFH.mol	-8.258
1160	6552-HFS.mol	-8.258
1161	3099-FGI.mol	-8.257
1162	1949-NYC.mol	-8.257
1163	7411-IQQ.mol	-8.257
1164	6406-HAM.mol	-8.256
1165	3328-CDF.mol	-8.256
1166	6187-WPD.mol	-8.256
1167	5359-TFI.mol	-8.256
1168	7160-YYV.mol	-8.255
1169	3136-FHW.mol	-8.255
1170	6790-HVP.mol	-8.254
1171	68-AKF.mol	-8.254
1172	3509-CWC.mol	-8.253
1173	6352-WYS.mol	-8.253
1174	3686-PNM.mol	-8.252
1175	6471-HKQ.mol	-8.252
1176	7741-VFA.mol	-8.251
1177	6530-HDP.mol	-8.251
1178	7090-YGP.mol	-8.251
1179	6923-YDR.mol	-8.248
1180	2250-MEP.mol	-8.248
1181	3015-FQG.mol	-8.247
1182	7128-YHF.mol	-8.247
1183	5328-TDF.mol	-8.246
1184	6004-WAK.mol	-8.244
1185	790-LVP.mol	-8.244
1186	3990-PVP.mol	-8.242
1187	5539-THI.mol	-8.242
1188	4908-EMF.mol	-8.242
1189	7026-YSM.mol	-8.24
1190	8-AAF.mol	-8.239
1191	7907-VWD.mol	-8.239
1192	1028-RSF.mol	-8.239
1193	3737-PDH.mol	-8.238
1194	2962-FCL.mol	-8.238
1195	1378-KCY.mol	-8.238
1196	6731-HHQ.mol	-8.238
1197	6791-HVQ.mol	-8.238
1198	6384-WVK.mol	-8.238
1199	309-AWC.mol	-8.236
1200	6140-WDV.mol	-8.236
1201	6902-YML.mol	-8.236
1202	619-LQI.mol	-8.231
1203	1517-KWH.mol	-8.23
1204	7597-IVH.mol	-8.23
1205	799-LVI.mol	-8.23
1206	5378-TCY.mol	-8.23
1207	6174-WCT.mol	-8.228
1208	3105-FWN.mol	-8.228
1209	1530-KHP.mol	-8.227
1210	836-RLW.mol	-8.227
1211	4119-QMI.mol	-8.227
1212	3065-FTN.mol	-8.225
1213	7147-YYD.mol	-8.225
1214	2954-FFT.mol	-8.225
1215	3406-CQM.mol	-8.224
1216	6331-WHQ.mol	-8.223
1217	7934-VHT.mol	-8.223
1218	1030-RSP.mol	-8.223
1219	6837-YLH.mol	-8.223
1220	3679-PKI.mol	-8.222
1221	6045-WRN.mol	-8.222
1222	671-LTQ.mol	-8.222
1223	3926-PHM.mol	-8.221
1224	7549-IYC.mol	-8.22
1225	5308-TMF.mol	-8.22
1226	3042-FEL.mol	-8.219
1227	6879-YKI.mol	-8.218
1228	7552-IYS.mol	-8.218
1229	317-AWH.mol	-8.218
1230	873-RKE.mol	-8.218
1231	2860-FRV.mol	-8.217
1232	5566-TIM.mol	-8.216
1233	2822-FLL.mol	-8.215
1234	4568-SCF.mol	-8.215
1235	6233-WSE.mol	-8.214
1236	2090-MNP.mol	-8.214
1237	4008-QAF.mol	-8.214
1238	3024-FSK.mol	-8.213
1239	7079-YTI.mol	-8.213
1240	6865-YKN.mol	-8.212
1241	4839-ELI.mol	-8.211
1242	3368-CCF.mol	-8.211
1243	6626-HSM.mol	-8.211
1244	630-LSP.mol	-8.21
1245	2558-DFY.mol	-8.209
1246	7179-YII.mol	-8.208
1247	6015-WAG.mol	-8.208
1248	2897-FNH.mol	-8.207
1249	1037-RSH.mol	-8.207
1250	3063-FTR.mol	-8.206
1251	7217-IAH.mol	-8.206
1252	2728-DHF.mol	-8.205
1253	1124-RHK.mol	-8.205
1254	7134-YHT.mol	-8.205
1255	6955-YFG.mol	-8.204
1256	6367-WID.mol	-8.203
1257	6225-WSN.mol	-8.202
1258	3169-FIC.mol	-8.201
1259	6708-HWF.mol	-8.2
1260	6289-WGC.mol	-8.2
1261	1537-KHH.mol	-8.199
1262	6730-HHP.mol	-8.199
1263	154-AFT.mol	-8.199
1264	5234-TLT.mol	-8.198
1265	6971-YCQ.mol	-8.198
1266	2037-MLH.mol	-8.198
1267	7745-VFN.mol	-8.197
1268	6832-YLS.mol	-8.197
1269	3468-CTF.mol	-8.197
1270	5928-GHF.mol	-8.196
1271	3185-FVN.mol	-8.196
1272	5868-GTF.mol	-8.196
1273	1149-RYC.mol	-8.196
1274	4308-QWF.mol	-8.196
1275	6254-WET.mol	-8.194
1276	5396-TPW.mol	-8.194
1277	6147-WFD.mol	-8.194
1278	1010-RQP.mol	-8.193
1279	6131-WDQ.mol	-8.193
1280	6234-WST.mol	-8.193
1281	1753-NFE.mol	-8.192
1282	7115-YWG.mol	-8.192
1283	5338-TDY.mol	-8.191
1284	6300-WGV.mol	-8.191
1285	1519-KWI.mol	-8.191
1286	7747-VFD.mol	-8.191
1287	2224-MSK.mol	-8.191
1288	319-AWI.mol	-8.191
1289	622-LSL.mol	-8.191
1290	2855-FRG.mol	-8.189
1291	3974-PIT.mol	-8.189
1292	7109-YWC.mol	-8.188
1293	6880-YKV.mol	-8.186
1294	4936-EDW.mol	-8.186
1295	6960-YFV.mol	-8.186
1296	6255-WEG.mol	-8.186
1297	3428-CSF.mol	-8.184
1298	5978-GIY.mol	-8.184
1299	849-RRC.mol	-8.184
1300	3013-FQE.mol	-8.183
1301	5586-TVM.mol	-8.183
1302	2351-MYQ.mol	-8.18
1303	3286-CNM.mol	-8.18
1304	1590-KVP.mol	-8.18
1305	6440-HLV.mol	-8.18
1306	7929-VHC.mol	-8.179
1307	5912-GWS.mol	-8.178
1308	2905-FMN.mol	-8.178
1309	7050-YEP.mol	-8.178
1310	6544-HFK.mol	-8.177
1311	5554-TYT.mol	-8.177
1312	7699-VNI.mol	-8.176
1313	6477-HKH.mol	-8.176
1314	7999-VVI.mol	-8.175
1315	6074-WKT.mol	-8.175
1316	1946-NYM.mol	-8.175
1317	5240-TLV.mol	-8.174
1318	577-LCH.mol	-8.174
1319	3718-PMY.mol	-8.174
1320	2137-MDH.mol	-8.173
1321	5688-GNF.mol	-8.173
1322	721-LHA.mol	-8.173
1323	4837-ELH.mol	-8.173
1324	6456-HRW.mol	-8.173
1325	745-LYN.mol	-8.171
1326	3478-CTY.mol	-8.168
1327	1996-NVW.mol	-8.168
1328	5513-TWE.mol	-8.166
1329	6152-WFS.mol	-8.165
1330	1190-RVP.mol	-8.165
1331	2560-DFV.mol	-8.165
1332	782-LVL.mol	-8.165
1333	398-AVY.mol	-8.165
1334	7637-VLH.mol	-8.164
1335	46-ARM.mol	-8.163
1336	6947-YFD.mol	-8.162
1337	2944-FFK.mol	-8.162
1338	4870-EKP.mol	-8.162
1339	7979-VII.mol	-8.161
1340	337-AHH.mol	-8.161
1341	7190-YVP.mol	-8.161
1342	715-LWG.mol	-8.161
1343	5280-TKV.mol	-8.161
1344	2202-MQL.mol	-8.159
1345	1986-NVM.mol	-8.159
1346	3060-FEV.mol	-8.158
1347	860-RRV.mol	-8.158
1348	1666-NKM.mol	-8.156
1349	5876-GTW.mol	-8.155
1350	3190-FVP.mol	-8.153
1351	228-ASF.mol	-8.153
1352	6991-YPQ.mol	-8.153
1353	4906-EMM.mol	-8.148
1354	2239-MSI.mol	-8.148
1355	1147-RYD.mol	-8.147
1356	6403-HAR.mol	-8.147
1357	7499-IGI.mol	-8.147
1358	3156-FYW.mol	-8.147
1359	4978-ECY.mol	-8.146
1360	6203-WQR.mol	-8.146
1361	784-LVK.mol	-8.146
1362	382-AVL.mol	-8.146
1363	7837-VSH.mol	-8.145
1364	3270-CKP.mol	-8.144
1365	7155-YYG.mol	-8.144
1366	6269-WTC.mol	-8.143
1367	7927-VHD.mol	-8.143
1368	4470-SKP.mol	-8.143
1369	4114-QMT.mol	-8.143
1370	7511-IWQ.mol	-8.142
1371	6185-WPN.mol	-8.142
1372	979-RCI.mol	-8.141
1373	5260-TRV.mol	-8.141
1374	7947-VYD.mol	-8.14
1375	6245-WEN.mol	-8.14
1376	2017-MAH.mol	-8.14
1377	3817-PQH.mol	-8.14
1378	5678-GKY.mol	-8.139
1379	7300-INV.mol	-8.139
1380	2892-FNS.mol	-8.139
1381	4388-QVF.mol	-8.139
1382	6528-HDF.mol	-8.138
1383	2868-FKF.mol	-8.137
1384	6677-HTH.mol	-8.137
1385	2357-MYH.mol	-8.136
1386	6437-HLH.mol	-8.136
1387	5186-EVM.mol	-8.133
1388	2814-FAT.mol	-8.133
1389	2362-MIL.mol	-8.132
1390	6831-YLQ.mol	-8.132
1391	791-LVQ.mol	-8.132
1392	3248-CRF.mol	-8.131
1393	5139-EHI.mol	-8.13
1394	103-AMR.mol	-8.13
1395	2340-MHV.mol	-8.13
1396	534-LDT.mol	-8.129
1397	6284-WGK.mol	-8.128
1398	3677-PKH.mol	-8.128
1399	4724-SHK.mol	-8.128
1400	6021-WLA.mol	-8.127
1401	6445-HRN.mol	-8.127
1402	6637-HSH.mol	-8.127
1403	751-LYQ.mol	-8.125
1404	6417-HAH.mol	-8.125
1405	7762-VCL.mol	-8.124
1406	6500-HNV.mol	-8.124
1407	1948-NYF.mol	-8.124
1408	1152-RYS.mol	-8.123
1409	6562-HCL.mol	-8.123
1410	765-LIN.mol	-8.122
1411	7677-VKH.mol	-8.122
1412	1200-RVV.mol	-8.12
1413	5930-GHP.mol	-8.12
1414	7922-VHL.mol	-8.119
1415	5282-TNL.mol	-8.118
1416	7057-YEH.mol	-8.118
1417	2328-MHF.mol	-8.117
1418	3539-CHI.mol	-8.116
1419	7226-ILM.mol	-8.116
1420	4102-QML.mol	-8.116
1421	6786-HVM.mol	-8.115
1422	7624-VLK.mol	-8.115
1423	1006-RQM.mol	-8.115
1424	3084-FGK.mol	-8.115
1425	6235-WSG.mol	-8.114
1426	7663-VKR.mol	-8.113
1427	7944-VYK.mol	-8.113
1428	1438-KSY.mol	-8.112
1429	7131-YHQ.mol	-8.112
1430	734-LHT.mol	-8.112
1431	3148-FYF.mol	-8.111
1432	6611-HQQ.mol	-8.111
1433	2358-MYY.mol	-8.111
1434	8000-VVV.mol	-8.11
1435	3701-PMA.mol	-8.11
1436	7017-YQH.mol	-8.11
1437	6856-YRW.mol	-8.109
1438	2871-FKQ.mol	-8.109
1439	1509-KWC.mol	-8.108
1440	4858-ERY.mol	-8.107
1441	6749-HYC.mol	-8.107
1442	1599-KVI.mol	-8.107
1443	4917-EMH.mol	-8.107
1444	2940-FDV.mol	-8.106
1445	7752-VFS.mol	-8.106
1446	3181-FVA.mol	-8.104
1447	3866-PTM.mol	-8.103
1448	6805-YAN.mol	-8.102
1449	1828-NSF.mol	-8.101
1450	1999-NVI.mol	-8.101
1451	1697-NNH.mol	-8.101
1452	3144-FYK.mol	-8.1
1453	742-LYL.mol	-8.1
1454	4320-QWV.mol	-8.1
1455	3039-FSI.mol	-8.099
1456	4038-QLY.mol	-8.098
1457	7194-YVT.mol	-8.098
1458	1678-NKY.mol	-8.097
1459	7254-IRT.mol	-8.097
1460	3080-FTV.mol	-8.096
1461	4748-SYF.mol	-8.096
1462	3378-CCY.mol	-8.096
1463	4628-SSF.mol	-8.095
1464	4349-QYC.mol	-8.095
1465	7121-YHA.mol	-8.094
1466	3780-PCV.mol	-8.093
1467	6784-HVK.mol	-8.093
1468	343-AYR.mol	-8.093
1469	5806-GQM.mol	-8.093
1470	2277-MTH.mol	-8.092
1471	696-LGW.mol	-8.092
1472	774-LIT.mol	-8.092
1473	4816-EAW.mol	-8.091
1474	3159-FYI.mol	-8.091
1475	7626-VLM.mol	-8.09
1476	7513-IWE.mol	-8.09
1477	3133-FHE.mol	-8.087
1478	2967-FCD.mol	-8.087
1479	1638-NLY.mol	-8.086
1480	6466-HKM.mol	-8.086
1481	1186-RVM.mol	-8.086
1482	3356-CFW.mol	-8.085
1483	2638-DSY.mol	-8.085
1484	5846-GEM.mol	-8.084
1485	6434-HLT.mol	-8.083
1486	7824-VSK.mol	-8.081
1487	6007-WAD.mol	-8.079
1488	1610-NAP.mol	-8.077
1489	6979-YCI.mol	-8.077
1490	6778-HIY.mol	-8.076
1491	880-RKV.mol	-8.076
1492	7997-VVH.mol	-8.075
1493	3777-PCH.mol	-8.074
1494	6577-HCH.mol	-8.074
1495	5666-GKM.mol	-8.074
1496	3632-PLS.mol	-8.074
1497	6320-WWV.mol	-8.073
1498	3912-PWS.mol	-8.073
1499	802-RAL.mol	-8.072
1500	6602-HQL.mol	-8.072
1501	2177-MCH.mol	-8.072
1502	3660-PRV.mol	-8.071
1503	7553-IYE.mol	-8.071
1504	6170-WCP.mol	-8.07
1505	2865-FKN.mol	-8.07
1506	3702-PML.mol	-8.07
1507	958-RFY.mol	-8.069
1508	1756-NFW.mol	-8.069
1509	3965-PIN.mol	-8.066
1510	546-LFM.mol	-8.066
1511	3014-FQT.mol	-8.066
1512	760-LYV.mol	-8.066
1513	6794-HVT.mol	-8.065
1514	3650-PRP.mol	-8.065
1515	7619-VAI.mol	-8.065
1516	2807-FAD.mol	-8.064
1517	6714-HWT.mol	-8.063
1518	7716-VMW.mol	-8.063
1519	2556-DFW.mol	-8.061
1520	810-RAP.mol	-8.061
1521	7826-VSM.mol	-8.06
1522	6272-WTS.mol	-8.06
1523	3103-FWR.mol	-8.059
1524	2874-FKT.mol	-8.058
1525	7033-YSE.mol	-8.058
1526	6782-HVL.mol	-8.058
1527	5290-TNP.mol	-8.057
1528	6976-YCW.mol	-8.057
1529	4017-QAH.mol	-8.057
1530	7167-YID.mol	-8.056
1531	1300-KNV.mol	-8.056
1532	7751-VFQ.mol	-8.056
1533	3246-CRM.mol	-8.055
1534	7888-VGF.mol	-8.055
1535	3618-PAY.mol	-8.054
1536	4219-QQI.mol	-8.054
1537	3208-CAF.mol	-8.053
1538	2952-FFS.mol	-8.052
1539	3034-FST.mol	-8.052
1540	2881-FNA.mol	-8.052
1541	6840-YLV.mol	-8.051
1542	6363-WIR.mol	-8.051
1543	360-AYV.mol	-8.051
1544	7270-IKP.mol	-8.05
1545	6679-HTI.mol	-8.05
1546	6570-HCP.mol	-8.05
1547	6998-YPY.mol	-8.05
1548	6364-WIK.mol	-8.05
1549	2038-MLY.mol	-8.049
1550	6579-HCI.mol	-8.049
1551	7617-VAH.mol	-8.048
1552	1217-KAH.mol	-8.048
1553	220-AQV.mol	-8.047
1554	6184-WPK.mol	-8.047
1555	3910-PWP.mol	-8.046
1556	2339-MHI.mol	-8.045
1557	6664-HTK.mol	-8.045
1558	2148-MFF.mol	-8.045
1559	7701-VMA.mol	-8.044
1560	7866-VTM.mol	-8.044
1561	2066-MKM.mol	-8.041
1562	6290-WGP.mol	-8.041
1563	2354-MYT.mol	-8.04
1564	3957-PYH.mol	-8.04
1565	330-AHP.mol	-8.04
1566	2034-MLT.mol	-8.039
1567	5466-TTM.mol	-8.038
1568	749-LYC.mol	-8.038
1569	952-RFS.mol	-8.038
1570	7680-VKV.mol	-8.037
1571	1548-KYF.mol	-8.037
1572	7959-VYI.mol	-8.036
1573	1090-RGP.mol	-8.036
1574	6418-HAY.mol	-8.035
1575	1422-KSL.mol	-8.035
1576	4450-SRP.mol	-8.035
1577	3345-CFN.mol	-8.034
1578	5300-TNV.mol	-8.034
1579	6622-HSL.mol	-8.033
1580	4386-QVM.mol	-8.033
1581	5199-EVI.mol	-8.033
1582	6773-HIE.mol	-8.032
1583	5250-TRP.mol	-8.032
1584	419-LAI.mol	-8.032
1585	7560-IYV.mol	-8.032
1586	6465-HKN.mol	-8.031
1587	623-LSR.mol	-8.03
1588	6161-WCA.mol	-8.03
1589	917-RMH.mol	-8.03
1590	2310-MWP.mol	-8.029
1591	5818-GQY.mol	-8.029
1592	314-AWT.mol	-8.028
1593	4117-QMH.mol	-8.028
1594	7430-ISP.mol	-8.026
1595	4306-QWM.mol	-8.026
1596	1050-REP.mol	-8.026
1597	7363-ICR.mol	-8.025
1598	307-AWD.mol	-8.024
1599	6597-HPH.mol	-8.023
1600	2910-FMP.mol	-8.023
1601	1977-NIH.mol	-8.022
1602	7720-VMV.mol	-8.022
1603	7239-ILI.mol	-8.022
1604	6555-HFG.mol	-8.022
1605	422-LLL.mol	-8.022
1606	3810-PQP.mol	-8.021
1607	7915-VWG.mol	-8.021
1608	4408-SAF.mol	-8.021
1609	4709-SWC.mol	-8.021
1610	868-RKF.mol	-8.02
1611	1279-KKI.mol	-8.02
1612	7473-ITE.mol	-8.018
1613	6646-HEM.mol	-8.018
1614	7123-YHR.mol	-8.017
1615	6473-HKE.mol	-8.017
1616	5559-TYI.mol	-8.017
1617	6878-YKY.mol	-8.017
1618	3826-PSM.mol	-8.017
1619	2270-MTP.mol	-8.015
1620	7950-VYP.mol	-8.015
1621	3113-FWE.mol	-8.015
1622	357-AYH.mol	-8.013
1623	5519-TWI.mol	-8.013
1624	4190-QPP.mol	-8.012
1625	4277-QTH.mol	-8.012
1626	7830-VSP.mol	-8.011
1627	106-AMM.mol	-8.011
1628	6151-WFQ.mol	-8.011
1629	640-LSV.mol	-8.01
1630	6314-WWT.mol	-8.009
1631	4716-SWW.mol	-8.007
1632	7755-VFG.mol	-8.007
1633	1210-KAP.mol	-8.007
1634	1225-KLN.mol	-8.006
1635	2872-FKS.mol	-8.006
1636	6346-WYM.mol	-8.005
1637	3930-PHP.mol	-8.005
1638	6699-HGI.mol	-8.005
1639	3682-PNL.mol	-8.005
1640	4326-QHM.mol	-8.003
1641	1048-REF.mol	-8.003
1642	6361-WIA.mol	-8.003
1643	3165-FIN.mol	-8.003
1644	4790-SVP.mol	-8.003
1645	6862-YKL.mol	-8.003
1646	1714-NMT.mol	-8.002
1647	5316-TMW.mol	-8.002
1648	2140-MDV.mol	-8.001
1649	4508-SMF.mol	-8
1650	6639-HSI.mol	-8
1651	485-LNN.mol	-8
1652	4317-QWH.mol	-7.999
1653	6890-YNP.mol	-7.999
1654	157-AFH.mol	-7.999
1655	6735-HHG.mol	-7.999
1656	2996-FPW.mol	-7.998
1657	502-LML.mol	-7.998
1658	1798-NPY.mol	-7.998
1659	4646-SEM.mol	-7.997
1660	6281-WGA.mol	-7.997
1661	1080-RTV.mol	-7.997
1662	804-RAK.mol	-7.997
1663	5277-TKH.mol	-7.997
1664	7150-YYP.mol	-7.997
1665	1306-KMM.mol	-7.996
1666	7517-IWH.mol	-7.996
1667	2971-FCQ.mol	-7.996
1668	7358-IFY.mol	-7.996
1669	6881-YNA.mol	-7.995
1670	7823-VSR.mol	-7.995
1671	3123-FHR.mol	-7.995
1672	5106-EWM.mol	-7.995
1673	1608-NAF.mol	-7.994
1674	2230-MSP.mol	-7.993
1675	7908-VWF.mol	-7.993
1676	62-AKL.mol	-7.992
1677	6215-WQG.mol	-7.992
1678	6395-WVG.mol	-7.992
1679	3690-PNP.mol	-7.991
1680	6080-WKV.mol	-7.991
1681	3671-PKQ.mol	-7.99
1682	6259-WEI.mol	-7.99
1683	5717-GMH.mol	-7.989
1684	4151-QFQ.mol	-7.989
1685	2390-MVP.mol	-7.989
1686	5577-TIH.mol	-7.988
1687	6860-YRV.mol	-7.987
1688	6285-WGN.mol	-7.987
1689	5438-TSY.mol	-7.986
1690	6175-WCG.mol	-7.986
1691	3344-CFK.mol	-7.986
1692	2969-FCC.mol	-7.984
1693	870-RKP.mol	-7.984
1694	3530-CHP.mol	-7.982
1695	6620-HQV.mol	-7.981
1696	6022-WLL.mol	-7.981
1697	980-RCV.mol	-7.98
1698	7958-VYY.mol	-7.98
1699	3628-PLF.mol	-7.979
1700	2321-MHA.mol	-7.977
1701	7544-IYK.mol	-7.977
1702	3304-CMK.mol	-7.977
1703	5420-TQV.mol	-7.977
1704	7870-VTP.mol	-7.977
1705	1103-RWR.mol	-7.977
1706	6988-YPF.mol	-7.977
1707	4756-SYW.mol	-7.976
1708	3877-PTH.mol	-7.975
1709	4230-QSP.mol	-7.975
1710	6086-WNM.mol	-7.975
1711	7570-IIP.mol	-7.974
1712	1516-KWW.mol	-7.974
1713	7952-VYS.mol	-7.974
1714	1139-RHI.mol	-7.974
1715	4178-QCY.mol	-7.973
1716	6052-WRS.mol	-7.973
1717	4779-SII.mol	-7.973
1718	670-LTP.mol	-7.973
1719	6150-WFP.mol	-7.972
1720	1982-NVL.mol	-7.971
1721	7410-IQP.mol	-7.971
1722	666-LTM.mol	-7.97
1723	6697-HGH.mol	-7.97
1724	2786-DVM.mol	-7.97
1725	5279-TKI.mol	-7.97
1726	6774-HIT.mol	-7.969
1727	4426-SLM.mol	-7.969
1728	1720-NMV.mol	-7.968
1729	6894-YNT.mol	-7.968
1730	1888-NGF.mol	-7.968
1731	3277-CKH.mol	-7.968
1732	4079-QKI.mol	-7.967
1733	3726-PDM.mol	-7.967
1734	7743-VFR.mol	-7.967
1735	1870-NTP.mol	-7.965
1736	3876-PTW.mol	-7.964
1737	6023-WLR.mol	-7.964
1738	3515-CWG.mol	-7.962
1739	2738-DHY.mol	-7.962
1740	7448-IEF.mol	-7.961
1741	6917-YMH.mol	-7.961
1742	2297-MGH.mol	-7.961
1743	7936-VHW.mol	-7.961
1744	6207-WQD.mol	-7.961
1745	510-LMP.mol	-7.961
1746	6090-WNP.mol	-7.96
1747	3191-FVQ.mol	-7.959
1748	79-AKI.mol	-7.959
1749	5131-EHQ.mol	-7.959
1750	2266-MTM.mol	-7.958
1751	2305-MWN.mol	-7.958
1752	5479-TTI.mol	-7.958
1753	7613-VAE.mol	-7.958
1754	3194-FVT.mol	-7.957
1755	5153-EYE.mol	-7.957
1756	6325-WHN.mol	-7.957
1757	5937-GHH.mol	-7.957
1758	6861-YKA.mol	-7.956
1759	5224-TLK.mol	-7.956
1760	6948-YFF.mol	-7.956
1761	697-LGH.mol	-7.955
1762	6084-WNK.mol	-7.955
1763	718-LWY.mol	-7.955
1764	2326-MHM.mol	-7.955
1765	2998-FPY.mol	-7.955
1766	7726-VDM.mol	-7.954
1767	5743-GFR.mol	-7.954
1768	6583-HPR.mol	-7.952
1769	7641-VRA.mol	-7.951
1770	6497-HNH.mol	-7.951
1771	7582-IVL.mol	-7.95
1772	7590-IVP.mol	-7.95
1773	508-LMF.mol	-7.949
1774	324-AHK.mol	-7.949
1775	6814-YAT.mol	-7.948
1776	3290-CNP.mol	-7.948
1777	2804-FAK.mol	-7.947
1778	7840-VSV.mol	-7.946
1779	3902-PWL.mol	-7.946
1780	2863-FKR.mol	-7.946
1781	7921-VHA.mol	-7.945
1782	6334-WHT.mol	-7.945
1783	1130-RHP.mol	-7.945
1784	1597-KVH.mol	-7.944
1785	4040-QLV.mol	-7.943
1786	5305-TMN.mol	-7.943
1787	2835-FLG.mol	-7.941
1788	4337-QHH.mol	-7.941
1789	77-AKH.mol	-7.941
1790	5650-GRP.mol	-7.94
1791	2886-FNM.mol	-7.94
1792	3358-CFY.mol	-7.94
1793	5686-GNM.mol	-7.94
1794	3240-CLV.mol	-7.94
1795	6095-WNG.mol	-7.94
1796	6983-YPR.mol	-7.94
1797	4558-SFY.mol	-7.939
1798	2912-FMS.mol	-7.939
1799	4296-QGW.mol	-7.939
1800	3522-CHL.mol	-7.938
1801	1926-NHM.mol	-7.938
1802	3837-PSH.mol	-7.938
1803	1515-KWG.mol	-7.938
1804	5670-GKP.mol	-7.937
1805	5391-TPQ.mol	-7.937
1806	3250-CRP.mol	-7.936
1807	3806-PQM.mol	-7.935
1808	2166-MCM.mol	-7.934
1809	1120-RWV.mol	-7.934
1810	278-ATY.mol	-7.933
1811	1005-RQN.mol	-7.933
1812	6588-HPF.mol	-7.932
1813	2179-MCI.mol	-7.931
1814	6093-WNE.mol	-7.931
1815	7345-IFN.mol	-7.931
1816	2005-MAN.mol	-7.93
1817	7074-YTT.mol	-7.93
1818	6980-YCV.mol	-7.93
1819	4742-SYL.mol	-7.929
1820	6459-HRI.mol	-7.929
1821	2070-MKP.mol	-7.928
1822	7071-YTQ.mol	-7.928
1823	4510-SMP.mol	-7.928
1824	6404-HAK.mol	-7.928
1825	6227-WSD.mol	-7.928
1826	6419-HAI.mol	-7.928
1827	3999-PVI.mol	-7.926
1828	151-AFQ.mol	-7.926
1829	5514-TWT.mol	-7.926
1830	5591-TVQ.mol	-7.926
1831	4643-SER.mol	-7.925
1832	1340-KDV.mol	-7.924
1833	5111-EWQ.mol	-7.923
1834	6770-HIP.mol	-7.923
1835	7153-YYE.mol	-7.923
1836	1350-KFP.mol	-7.923
1837	2311-MWQ.mol	-7.923
1838	3006-FQM.mol	-7.923
1839	7428-ISF.mol	-7.922
1840	2199-MPI.mol	-7.922
1841	7023-YSR.mol	-7.922
1842	4070-QKP.mol	-7.922
1843	5597-TVH.mol	-7.921
1844	6954-YFT.mol	-7.92
1845	4397-QVH.mol	-7.919
1846	2480-DKV.mol	-7.918
1847	6073-WKE.mol	-7.918
1848	7020-YQV.mol	-7.918
1849	2963-FCR.mol	-7.918
1850	6461-HKA.mol	-7.917
1851	1426-KSM.mol	-7.917
1852	3818-PQY.mol	-7.917
1853	3171-FIQ.mol	-7.916
1854	16-AAW.mol	-7.915
1855	3590-CVP.mol	-7.915
1856	7577-IIH.mol	-7.914
1857	6952-YFS.mol	-7.914
1858	6509-HMC.mol	-7.914
1859	6201-WQA.mol	-7.914
1860	6027-WLD.mol	-7.914
1861	3604-PAK.mol	-7.913
1862	7746-VFM.mol	-7.912
1863	3064-FTK.mol	-7.912
1864	1012-RQS.mol	-7.912
1865	6005-WAN.mol	-7.911
1866	7034-YST.mol	-7.911
1867	1260-KRV.mol	-7.911
1868	7802-VQL.mol	-7.911
1869	4578-SCY.mol	-7.91
1870	6349-WYC.mol	-7.91
1871	5266-TKM.mol	-7.91
1872	4152-QFS.mol	-7.909
1873	2417-DAH.mol	-7.909
1874	3264-CKK.mol	-7.908
1875	564-LCK.mol	-7.908
1876	3850-PEP.mol	-7.908
1877	1002-RQL.mol	-7.907
1878	2508-DMF.mol	-7.907
1879	3670-PKP.mol	-7.907
1880	7986-VVM.mol	-7.907
1881	1365-KCN.mol	-7.906
1882	5352-TFS.mol	-7.906
1883	7546-IYM.mol	-7.905
1884	4074-QKT.mol	-7.905
1885	6659-HEI.mol	-7.905
1886	4506-SMM.mol	-7.905
1887	851-RRQ.mol	-7.904
1888	6510-HMP.mol	-7.904
1889	3019-FQI.mol	-7.904
1890	662-LTL.mol	-7.903
1891	2923-FDR.mol	-7.902
1892	408-LAF.mol	-7.902
1893	5628-GLF.mol	-7.901
1894	3297-CNH.mol	-7.901
1895	202-AQL.mol	-7.901
1896	7971-VIQ.mol	-7.9
1897	3710-PMP.mol	-7.899
1898	7584-IVK.mol	-7.899
1899	5362-TCL.mol	-7.898
1900	3003-FQR.mol	-7.898
1901	4750-SYP.mol	-7.898
1902	6631-HSQ.mol	-7.898
1903	1262-KKL.mol	-7.898
1904	6410-HAP.mol	-7.898
1905	1083-RGR.mol	-7.898
1906	6624-HSK.mol	-7.898
1907	1557-KYH.mol	-7.897
1908	6043-WRR.mol	-7.897
1909	3054-FET.mol	-7.896
1910	4752-SYS.mol	-7.895
1911	1606-NAM.mol	-7.895
1912	3688-PNF.mol	-7.895
1913	2488-DNF.mol	-7.894
1914	5180-EIV.mol	-7.894
1915	6610-HQP.mol	-7.893
1916	617-LQH.mol	-7.893
1917	1907-NWD.mol	-7.892
1918	5178-EIY.mol	-7.892
1919	404-LAK.mol	-7.891
1920	6740-HHV.mol	-7.891
1921	573-LCE.mol	-7.89
1922	6710-HWP.mol	-7.89
1923	4185-QPN.mol	-7.89
1924	3302-CML.mol	-7.889
1925	4856-ERW.mol	-7.889
1926	7059-YEI.mol	-7.888
1927	6670-HTP.mol	-7.887
1928	3273-CKE.mol	-7.887
1929	769-LIC.mol	-7.887
1930	7662-VKL.mol	-7.886
1931	3582-CVL.mol	-7.886
1932	7030-YSP.mol	-7.886
1933	6541-HFA.mol	-7.885
1934	7161-YIA.mol	-7.885
1935	2964-FCK.mol	-7.885
1936	5320-TMV.mol	-7.885
1937	4143-QFR.mol	-7.884
1938	3629-PLC.mol	-7.883
1939	6327-WHD.mol	-7.883
1940	1383-KPR.mol	-7.883
1941	1266-KKM.mol	-7.882
1942	6072-WKS.mol	-7.882
1943	3218-CAY.mol	-7.881
1944	7684-VNK.mol	-7.88
1945	5310-TMP.mol	-7.879
1946	1956-NYW.mol	-7.879
1947	7337-IDH.mol	-7.879
1948	6502-HML.mol	-7.878
1949	1419-KQI.mol	-7.878
1950	4477-SKH.mol	-7.878
1951	6813-YAE.mol	-7.878
1952	1564-KIK.mol	-7.878
1953	3523-CHR.mol	-7.878
1954	3008-FQF.mol	-7.878
1955	523-LDR.mol	-7.877
1956	3074-FTT.mol	-7.877
1957	7536-IHW.mol	-7.876
1958	4086-QNM.mol	-7.876
1959	3228-CLF.mol	-7.876
1960	4168-QCF.mol	-7.875
1961	3864-PTK.mol	-7.875
1962	859-RRI.mol	-7.874
1963	5820-GQV.mol	-7.873
1964	402-LAL.mol	-7.873
1965	6630-HSP.mol	-7.873
1966	1174-RIT.mol	-7.873
1967	6847-YRD.mol	-7.873
1968	2019-MAI.mol	-7.872
1969	5326-TDM.mol	-7.871
1970	7532-IHS.mol	-7.87
1971	1143-RYR.mol	-7.87
1972	6800-HVV.mol	-7.869
1973	785-LVN.mol	-7.869
1974	7779-VCI.mol	-7.868
1975	2196-MPW.mol	-7.867
1976	7009-YQC.mol	-7.867
1977	2726-DHM.mol	-7.867
1978	864-RKK.mol	-7.866
1979	2180-MCV.mol	-7.866
1980	6424-HLK.mol	-7.866
1981	3586-CVM.mol	-7.865
1982	6257-WEH.mol	-7.865
1983	3599-CVI.mol	-7.865
1984	4311-QWQ.mol	-7.864
1985	1528-KHF.mol	-7.864
1986	5810-GQP.mol	-7.864
1987	7479-ITI.mol	-7.864
1988	6965-YCN.mol	-7.863
1989	3512-CWS.mol	-7.863
1990	7060-YEV.mol	-7.863
1991	1826-NSM.mol	-7.863
1992	7667-VKD.mol	-7.863
1993	5259-TRI.mol	-7.861
1994	6040-WLV.mol	-7.861
1995	7940-VHV.mol	-7.859
1996	6308-WWF.mol	-7.859
1997	7871-VTQ.mol	-7.859
1998	5462-TTL.mol	-7.858
[truncated: 6,002 more rows]
